# Supplementary material for: Identifying Potential Neoantigens for Cervical Cancer Immunotherapy Using Comprehensive Genomic Variation Profiling of Cervical Intraepithelial Neoplasia and Cervical Cancer
Source: Front Oncol. 2021 Jun 17;11:672386. doi: 10.3389/fonc.2021.672386 (PMC8249860; doi:10.3389/fonc.2021.672386)
Supplement: Supplementary file 7 [file Table_2.xlsx]

## Sheet: Table 2
Table S2 A detailed description sequencing quality control of whole-exome sequencing in 35 cervical neoplasia genomes
Sample ID	Type	Raw reads	Clean reads	Q30(%)	Clean Data/Raw Data	Mapped reads	Mapped ratio	Unique Mapped Reads	Unique Ratio	Duplicate reads	Duplicatie ratio	On target ratio	On target GC	Average Depth on target regions	Average Covered on target regions	Coverage at least 5X	Coverage at least 10X	Coverage at least 20X	Coverage at least 30X
CIN1-1	CIN1	122255218	116739292	0.975996	0.954882	116681431	0.9995	115795582	0.9919	28048448	0.240189	0.6603	0.4559	95.0365	0.9944	0.9883	0.9779	0.9504	0.9009
CIN1-1	Control	115927484	111463480	0.979092	0.961493	111410092	0.9995	110687824	0.993	23165782	0.20776	0.6711	0.4603	96.9218	0.9944	0.9887	0.979	0.9553	0.9155
CIN1-2	CIN1	104131284	100330426	0.977483	0.963499	100288986	0.9996	99535942	0.9921	20346932	0.202663	0.6862	0.4581	89.6847	0.9943	0.9879	0.9767	0.9458	0.8884
CIN1-2	Control	97464744	93979232	0.979778	0.964238	93945958	0.9996	93278868	0.9925	21398383	0.227554	0.6874	0.4584	82.5235	0.9941	0.9865	0.9743	0.9406	0.8766
CIN1-3	CIN1	109890536	105884508	0.977061	0.963545	105843434	0.9996	104990796	0.9916	22578848	0.213103	0.6907	0.4561	94.5186	0.9944	0.988	0.9771	0.9477	0.8949
CIN1-3	Control	108837160	105241940	0.979651	0.966967	105204046	0.9996	104310774	0.9912	23149218	0.219843	0.6766	0.4608	91.2279	0.9943	0.9883	0.978	0.9516	0.904
CIN1-4	CIN1	115262848	110930812	0.978518	0.962416	110884128	0.9996	110110526	0.9926	25382071	0.228725	0.6785	0.4572	94.5752	0.9944	0.9883	0.9778	0.9507	0.902
CIN1-4	Control	129959496	125546644	0.979774	0.966044	125500039	0.9996	124483088	0.9915	31398627	0.249946	0.6758	0.4605	104.527	0.9945	0.9893	0.9805	0.9591	0.926
CIN1-5	CIN1	123746586	119424274	0.978159	0.965071	119377866	0.9996	118521574	0.9924	27234327	0.227944	0.6776	0.4569	101.824	0.9946	0.9893	0.9799	0.956	0.916
CIN1-5	Control	107719526	103850706	0.979523	0.964084	103803324	0.9995	102998214	0.9918	21259335	0.204626	0.6738	0.458	90.8334	0.9944	0.9881	0.9775	0.95	0.9001
CIN1-6	CIN1	104040390	99807712	0.978926	0.959317	99755643	0.9995	98710220	0.989	22649911	0.226633	0.6846	0.4546	87.3224	0.994	0.9861	0.9733	0.9378	0.8736
CIN1-6	Control	123592280	118907316	0.978822	0.962093	118853700	0.9995	117709168	0.9899	27767102	0.233402	0.6681	0.4583	99.0939	0.9944	0.9886	0.9788	0.9553	0.9164
CIN1-8	CIN1	103886590	100678054	0.978785	0.969115	100642797	0.9997	99908836	0.9924	23240186	0.230716	0.6962	0.4537	88.8835	0.994	0.9864	0.9739	0.9386	0.8742
CIN1-8	Control	131934232	127195814	0.978956	0.964085	127149750	0.9996	126283876	0.9928	31678835	0.248933	0.6802	0.4603	107.666	0.9945	0.9895	0.9809	0.96	0.9279
CIN1-9	CIN1	126177722	122164234	0.978783	0.968192	122119009	0.9996	121350312	0.9933	32309061	0.264315	0.6995	0.4573	103.664	0.9945	0.9888	0.9795	0.956	0.9178
CIN1-9	Control	110471282	106516486	0.979707	0.964201	106474584	0.9996	105544928	0.9909	23539196	0.220856	0.6838	0.4586	93.5552	0.9945	0.9884	0.978	0.9513	0.9053
CIN1-10	CIN1	125426802	119789188	0.97659	0.955053	119717358	0.9994	118366516	0.9881	29205409	0.243731	0.6542	0.4571	95.0489	0.9943	0.9882	0.9781	0.9519	0.9051
CIN1-10	Control	112948496	108495458	0.979344	0.960575	108457501	0.9997	107778904	0.9934	24841924	0.228854	0.6873	0.4594	96.1663	0.9945	0.9884	0.9783	0.9523	0.9085
CIN1-11	CIN1	124265036	119535042	0.979678	0.961936	119490843	0.9996	118878548	0.9945	30825192	0.257762	0.7085	0.4602	105.092	0.9944	0.9891	0.98	0.9582	0.9226
CIN1-11	Control	128403154	123936692	0.981128	0.965215	123888628	0.9996	122818004	0.991	30225273	0.243728	0.6724	0.4598	103.486	0.9945	0.9892	0.9803	0.9583	0.9235
CIN2-1	CIN2	114648442	110768106	0.978367	0.966154	110726568	0.9996	109824722	0.9915	24846182	0.224199	0.6825	0.4549	95.6079	0.9945	0.9882	0.9776	0.9495	0.9
CIN2-1	Control	129895450	125525318	0.980965	0.966357	125480113	0.9996	124737464	0.9937	29350487	0.23372	0.6654	0.4589	105.108	0.9946	0.9895	0.9807	0.9592	0.9256
CIN2-2	CIN2	103446784	99660976	0.977582	0.963403	99623967	0.9996	98659506	0.99	19621088	0.196737	0.6898	0.4549	90.9604	0.9942	0.9873	0.9756	0.9436	0.8863
CIN2-2	Control	112080362	108436328	0.980679	0.967487	108398768	0.9997	107669944	0.9929	25756376	0.237373	0.6806	0.4601	92.8082	0.9944	0.9885	0.9783	0.9526	0.9077
CIN2-3	CIN2	104029214	100024128	0.980937	0.9615	99984332	0.9996	99393450	0.9937	22661053	0.226464	0.7099	0.4597	91.3848	0.9943	0.9882	0.9776	0.9509	0.9029
CIN2-3	Control	115496562	111705680	0.979223	0.967178	111662494	0.9996	110778940	0.9917	22799707	0.204005	0.6643	0.4599	96.4122	0.9945	0.9892	0.9795	0.9551	0.9128
CIN2-4	CIN2	101348560	97349610	0.976997	0.960543	97308044	0.9996	96615108	0.9925	20130235	0.206674	0.6969	0.4546	88.7582	0.9941	0.9866	0.9744	0.9395	0.8764
CIN2-4	Control	109062876	105191106	0.978895	0.9645	105144832	0.9996	104455114	0.993	21355415	0.202944	0.6676	0.4586	91.0768	0.9944	0.9882	0.9772	0.9496	0.9
CIN2-5	CIN2	95158662	90628452	0.9791	0.952393	90591625	0.9996	89594722	0.9886	19490498	0.214776	0.696	0.4557	83.857	0.9939	0.9862	0.9737	0.9377	0.8715
CIN2-5	Control	124708856	120880858	0.979247	0.969305	120838010	0.9996	120150892	0.994	25025286	0.206943	0.6683	0.4609	104.78	0.9945	0.9896	0.9809	0.9599	0.9268
CIN2-6	CIN2	103023424	99107216	0.980247	0.961987	99071093	0.9996	98496466	0.9938	23210113	0.234062	0.7089	0.4583	89.927	0.9943	0.9879	0.9767	0.9457	0.8896
CIN2-6	Control	115952040	112441680	0.97957	0.969726	112400670	0.9996	111023824	0.9874	22815670	0.202738	0.665	0.4623	97.6005	0.9946	0.9895	0.9803	0.9572	0.9185
CIN2-7	CIN2	123652108	118684378	0.978992	0.959825	118630842	0.9995	117727514	0.9919	27682214	0.233131	0.683	0.4575	103.254	0.9944	0.9888	0.979	0.9542	0.913
CIN2-7	Control	125261030	120929066	0.979768	0.965417	120871139	0.9995	118900900	0.9832	29958257	0.247551	0.6421	0.4563	94.1681	0.9943	0.9882	0.9778	0.9518	0.9062
CIN2-8	CIN2	151270674	145212250	0.974586	0.95995	145103707	0.9993	143483934	0.9881	40208299	0.276262	0.7074	0.5238	123.011	0.9949	0.9911	0.9747	0.8945	0.7969
CIN2-8	Control	127651110	123294806	0.97886	0.965873	123245054	0.9996	122455040	0.9932	26398105	0.214016	0.6703	0.4611	106.35	0.9945	0.9896	0.9811	0.9605	0.9286
CIN2-10	CIN2	104729292	100055236	0.97892	0.95537	99994414	0.9994	99002838	0.9895	21132001	0.211025	0.6706	0.4591	86.4968	0.994	0.9873	0.9759	0.9452	0.8873
CIN2-10	Control	101418546	98051654	0.980725	0.966802	98006840	0.9995	96760564	0.9868	21750240	0.221647	0.6812	0.4587	85.3466	0.994	0.9867	0.9749	0.9442	0.8867
CIN3-1	CIN3	104468692	100687780	0.979252	0.963808	100646041	0.9996	99965876	0.9928	20371684	0.202237	0.6821	0.4524	90.2628	0.9939	0.9862	0.9742	0.9419	0.8841
CIN3-1	Control	126972852	122305978	0.979441	0.963245	122252811	0.9996	121529078	0.9936	27940279	0.228362	0.6766	0.4638	105.219	0.9944	0.9898	0.9817	0.9617	0.9305
CIN3-3	CIN3	110265428	105759712	0.979722	0.959138	105714728	0.9996	104601780	0.9891	25429364	0.24026	0.6896	0.4523	92.9358	0.9942	0.9865	0.9747	0.9443	0.8912
CIN3-3	Control	118130312	114169164	0.981454	0.966468	114120363	0.9996	113309270	0.9925	27753667	0.242982	0.681	0.4573	96.8919	0.9945	0.9885	0.9783	0.9525	0.9084
CIN3-4	CIN3	112513540	107648626	0.979476	0.956762	107602224	0.9996	107057950	0.9945	23182645	0.215266	0.6913	0.4559	97.8297	0.9942	0.9879	0.9772	0.9501	0.9039
CIN3-4	Control	146476248	141622156	0.98082	0.966861	141563497	0.9996	140636322	0.993	35092753	0.247695	0.6726	0.4606	117.577	0.9947	0.9903	0.983	0.9653	0.9404
CIN3-5	CIN3	108967562	104613074	0.978084	0.960039	104560672	0.9995	103706204	0.9913	22591939	0.215822	0.6831	0.455	92.0593	0.9942	0.9876	0.9763	0.9474	0.8959
CIN3-5	Control	112235214	108515282	0.981175	0.966856	108472521	0.9996	107519724	0.9908	26198553	0.24127	0.6866	0.461	93.39	0.9944	0.9886	0.9789	0.9539	0.9102
CIN3-6	CIN3	111705758	107541224	0.982038	0.962719	107494770	0.9996	106846918	0.9935	24330977	0.226162	0.6832	0.4522	94.3066	0.9939	0.9867	0.9745	0.9398	0.8784
CIN3-6	Control	111876274	107861176	0.98015	0.964111	107814544	0.9996	106968724	0.9917	23317406	0.21608	0.6738	0.4624	93.3793	0.9943	0.9887	0.9791	0.9549	0.9121
CIN3-7	CIN3	120952438	116711170	0.980917	0.964934	116668559	0.9996	115993878	0.9939	29391970	0.251667	0.7073	0.4612	102.843	0.9944	0.9893	0.9804	0.9588	0.9246
CIN3-7	Control	120045046	114322520	0.978326	0.95233	114247090	0.9993	113229176	0.9904	24652383	0.215602	0.6483	0.466	93.5059	0.9944	0.9894	0.9807	0.9584	0.9188
T1	CC	96852702	92016130	0.968087	0.950063	91985504	0.9997	91418294	0.9935	14848646	0.161269	0.7025	0.4588	89.2116	0.9938	0.9865	0.9749	0.9439	0.888
T1	Control	111833110	106912664	0.970152	0.956002	106876931	0.9997	106152716	0.9929	20859209	0.194968	0.7002	0.4558	98.677	0.9942	0.988	0.9775	0.9508	0.9064
T2	CC	135562986	129570486	0.977809	0.955795	129511527	0.9995	128647148	0.9929	29647219	0.228737	0.6778	0.4601	112.527	0.9946	0.9895	0.9809	0.9599	0.9275
T2	Control	124487284	119986352	0.979855	0.963844	119945462	0.9997	119289922	0.9942	32406430	0.269968	0.7053	0.4574	103.299	0.9944	0.9887	0.9793	0.9556	0.9171
T3	CC	114298114	109819568	0.978467	0.960817	109763632	0.9995	108992694	0.9925	22114730	0.201298	0.6675	0.4562	95.383	0.9944	0.9882	0.9773	0.9492	0.8991
T3	Control	126916580	122598028	0.979164	0.965973	122551040	0.9996	121776130	0.9933	30846047	0.251493	0.6907	0.4576	104.076	0.9944	0.9889	0.9796	0.9562	0.9182
T4	CC	118160234	113485806	0.978174	0.96044	113428077	0.9995	112628820	0.9924	23945116	0.210921	0.6662	0.457	97.629	0.9941	0.9874	0.9764	0.9476	0.8959
T4	Control	115133556	111010088	0.977411	0.964185	110962941	0.9996	110116390	0.9919	25615954	0.230652	0.6784	0.4596	94.1791	0.9943	0.9883	0.9785	0.9529	0.9079
T5	CC	88240686	83918646	0.970683	0.95102	83885952	0.9996	83366428	0.9934	13211379	0.157363	0.7022	0.4565	81.1975	0.9938	0.9853	0.9721	0.9339	0.8627
T5	Control	97249626	92477316	0.969161	0.950927	92445129	0.9997	91923202	0.994	16815307	0.181727	0.7141	0.4582	89.1216	0.9942	0.9872	0.9754	0.944	0.8882
T6	CC	96697150	92126074	0.970057	0.952728	92096070	0.9997	91497154	0.9932	15122253	0.164037	0.7023	0.4565	88.9964	0.9939	0.9863	0.9739	0.9401	0.8792
T6	Control	110452138	104854892	0.967823	0.949324	104819242	0.9997	104165312	0.9934	20486135	0.195249	0.7022	0.4551	97.374	0.9941	0.9876	0.9766	0.9483	0.9003
T7	CC	102125550	98277260	0.980821	0.962318	98242025	0.9996	97724346	0.9944	21901061	0.222761	0.7086	0.4586	90.1848	0.9941	0.9874	0.9761	0.9439	0.8854
T7	Control	103002720	98909020	0.978103	0.960256	98866928	0.9996	97855556	0.9893	23406033	0.236486	0.707	0.4547	89.3359	0.9939	0.9861	0.974	0.9415	0.8847
T8	CC	131707770	125933412	0.97888	0.956158	125870825	0.9995	124278350	0.9869	29024231	0.230278	0.6774	0.467	109.181	0.9946	0.9904	0.9829	0.9644	0.9352
T8	Control	98496978	93475462	0.980799	0.949019	93438649	0.9996	92968644	0.9946	20338425	0.217487	0.7206	0.4558	89.9419	0.9938	0.9856	0.9728	0.9376	0.8743
T9	CC	94216270	89885912	0.969693	0.954038	89846852	0.9996	89355102	0.9941	14479134	0.161011	0.7002	0.4564	86.8751	0.9939	0.9862	0.9737	0.9381	0.8736
T9	Control	85610338	81170540	0.970931	0.948139	81143454	0.9997	80709454	0.9943	13849025	0.170513	0.7149	0.4563	79.7405	0.9936	0.9849	0.9712	0.9303	0.8552
T10	CC	124468364	120047418	0.979997	0.964481	119995217	0.9996	119221032	0.9931	26646615	0.221867	0.6756	0.4628	103.391	0.9943	0.9884	0.9788	0.9534	0.9099
T10	Control	112154408	108472314	0.977999	0.967169	108430670	0.9996	107726292	0.9931	26111790	0.240625	0.6902	0.4581	93.0216	0.9942	0.9878	0.9772	0.9496	0.9011
