# Supplementary material for: Identifying Potential Neoantigens for Cervical Cancer Immunotherapy Using Comprehensive Genomic Variation Profiling of Cervical Intraepithelial Neoplasia and Cervical Cancer
Source: Front Oncol. 2021 Jun 17;11:672386. doi: 10.3389/fonc.2021.672386 (PMC8249860; doi:10.3389/fonc.2021.672386)
Supplement: Supplementary file 9 [file Table_4.xlsx]

## Sheet: Table S4
Table S4 | A detail description the somatic mutation points only detected in CINs genomes.
Sample_ID	chr	coordinate	ref	alter	Gene	Function	cHGVS	Group	Reads Depths	Present in TCGA-CESC	Present in CGC	Frequency of mutated in COSMIC(%)	Frequency of mutated in our report(%)
CIN2-6	chr12	131960707	-	C	EP400	frameshift insertion	c.89dupC	CIN2_CIN3_CC	/	YES		6.75	17.1429
CIN3-1	chr1	7829964	T	G	PER3	nonsynonymous SNV	c.T3017G	CIN1_CIN3_CC	21%,5+,10-	YES		3.07	5.71429
CIN3-6	chr12	131960707	-	C	EP400	frameshift insertion	c.89dupC	CIN2_CIN3_CC	/	YES		6.75	17.1429
T5	chr12	131986551	C	T	EP400	nonsynonymous SNV	c.C1967T	CIN2_CIN3_CC	8%,3+,2-	YES		6.75	17.1429
T9	chr12	131989988	C	T	EP400	nonsynonymous SNV	c.C2434T	CIN2_CIN3_CC	22%,4+,4-	YES		6.75	17.1429
T8	chr12	131960707	-	C	EP400	frameshift insertion	c.89dupC	CIN2_CIN3_CC	/	YES		6.75	17.1429
CIN2-8	chr3	150703825	A	T	ERICH6	stopgain	c.T74A	CIN2_CIN3_CC	9%,4+,5-	YES		1.53	11.4286
CIN3-3	chr3	150703826	A	C	ERICH6	nonsynonymous SNV	c.T73G	CIN2_CIN3_CC	16%,4+,2-	YES		1.53	11.4286
T9	chr3	150703504	G	A	ERICH6	nonsynonymous SNV	c.C395T	CIN2_CIN3_CC	27%,14+,2-	YES		1.53	11.4286
T10	chr3	150703825	A	T	ERICH6	stopgain	c.T74A	CIN2_CIN3_CC	15%,7+,2-	YES		1.53	11.4286
CIN3-1	chr1	7829966	A	G	PER3	nonsynonymous SNV	c.A3019G	CIN1_CIN3_CC	26%,6+,12-	YES		3.07	5.71429
T6	chr7	40092851	C	T	CDK13	nonsynonymous SNV	c.C3302T	CIN3_CC	34%,8+,10-	YES		2.45	5.71429
CIN3-1	chr1	7829993	G	A	PER3	nonsynonymous SNV	c.G3046A	CIN1_CIN3_CC	30z5,6+,10-	YES		3.07	5.71429
T7	chrX	100830834	C	T	CSTF2	nonsynonymous SNV	c.C916T	CIN3_CC	15%,5+,7-	YES		2.15	5.71429
CIN3-6	chr9	2718715	G	T	KCNV2	nonsynonymous SNV	c.G976T	CIN3_CC	5%,3+,2-	YES		0.92	8.57143
T2	chr9	2718366	G	C	KCNV2	nonsynonymous SNV	c.G627C	CIN3_CC	36%,6+,13-	YES		0.92	8.57143
T5	chr9	2718914	G	A	KCNV2	nonsynonymous SNV	c.G1175A	CIN3_CC	34%,8+,10-	YES		0.92	8.57143
T5	chr9	2719070	T	C	KCNV2	nonsynonymous SNV	c.T1331C	CIN3_CC	34%,6+,6-	YES		0.92	8.57143
CIN3-5	chr17	63957306	C	T	SCN4A	nonsynonymous SNV	c.G2232A	CIN3_CC	8%,2+,3-	YES		3.37	5.71429
T5	chr17	63957218	C	T	SCN4A	nonsynonymous SNV	c.G2320A	CIN3_CC	42%,11+,8-	YES		3.37	5.71429
CIN3-1	chr10	21517618	C	T	SKIDA1	nonsynonymous SNV	c.G205A	CIN3_CC	14%,4+,5-	YES		2.15	5.71429
T6	chr10	21515656	C	T	SKIDA1	nonsynonymous SNV	c.G2167A	CIN3_CC	10%,5+,5-	YES		2.15	5.71429
CIN3-1	chr10	81875683	C	T	NRG3	nonsynonymous SNV	c.C343T	CIN3	5%,3+,2-	YES		1.53	2.85714
T5	chr6	43283804	G	A	TTBK1	nonsynonymous SNV	c.G3064A	CIN3_CC	46%,22+,30-	YES		3.68	5.71429
CIN3-3	chr14	70457618	C	T	ADAM21	nonsynonymous SNV	c.C119T	CIN3	24%,18+,4-	YES		2.45	2.85714
CIN3-1	chr11	73309848	C	A	ARHGEF17	nonsynonymous SNV	c.C1210A	CIN3	9%,4+,3-	YES		1.53	2.85714
CIN3-1	chr11	111560234	G	T	LAYN	nonsynonymous SNV	c.G466T	CIN3	8%,1+,4-	YES		0.61	2.85714
CIN3-5	chr19	36151667	A	C	COX7A1	splicing		CIN3	16%,5+,1-	YES		0.31	2.85714
CIN3-1	chr11	113690875	C	A	TMPRSS5	nonsynonymous SNV	c.G690T	CIN3	12%,5+,5-	YES		0.61	2.85714
CIN3-1	chr12	131960705	-	G	EP400	frameshift insertion	c.87dupG	CIN2_CIN3_CC	/	YES		6.75	17.1429
CIN3-6	chr8	37934315	-	T	GOT1L1	frameshift insertion	c.1243dupA	CIN3	/	YES		1.23	2.85714
CIN3-1	chr18	2616479	G	T	NDC80	stopgain	c.G1834T	CIN3	11%,5+,5-	YES		1.53	2.85714
CIN3-1	chr3	108582153	G	A	KIAA1524	nonsynonymous SNV	c.C407T	CIN3	9%,7+,5-	YES		2.76	2.85714
CIN3-1	chr4	183649570	-	A	RWDD4	splicing		CIN3	/	YES		-	2.85714
CIN3-1	chr4	39231805	A	G	WDR19	nonsynonymous SNV	c.A1511G	CIN3	9%,3+,4-	YES		1.23	2.85714
CIN3-1	chr5	19838927	C	G	CDH18	nonsynonymous SNV	c.G60C	CIN3	15%,5+,9-	YES		1.23	2.85714
CIN3-1	chr5	96896864	G	A	ERAP2	splicing		CIN3	6%,2+,10-	YES		0.61	2.85714
CIN3-1	chr5	75583310	A	G	POLK	nonsynonymous SNV	c.A754G	CIN3	12%,11+,9-	YES		0.92	2.85714
CIN3-5	chr11	7625859	C	T	PPFIBP2	nonsynonymous SNV	c.C365T	CIN3	8%,3+,2-	YES		0.92	2.85714
CIN3-1	chr6	43285081	G	A	TTBK1	nonsynonymous SNV	c.G3671A	CIN3_CC	23%,5+,7-	YES		3.68	5.71429
CIN3-7	chr12	121823331	-	C	SETD1B	frameshift insertion	c.4624dupC	CIN3	/	YES	YES	2.15	2.85714
CIN3-6	chr20	62012913	C	T	TAF4	nonsynonymous SNV	c.G1543A	CIN3	6%,2+,4-	YES		3.68	2.85714
CIN3-4	chr18	55321671	G	A	TCF4	nonsynonymous SNV	c.C68T	CIN3	7%,2+,3-	YES		0.92	2.85714
CIN3-1	chr6	113970876	T	-	HDAC2	frameshift deletion	c.33delA	CIN3	100%,43+,19-	YES		0.61	2.85714
CIN3-7	chr13	41065289	T	A	WBP4	splicing		CIN3	10%,0+,7-	YES		0.92	2.85714
CIN3-1	chr7	40092958	G	C	CDK13	nonsynonymous SNV	c.G3409C	CIN3_CC	14%,5+,9-	YES		2.45	5.71429
CIN1-5	chr1	7829964	T	G	PER3	nonsynonymous SNV	c.T3017G	CIN1_CIN3_CC	25%,8+,5-	YES		3.07	5.71429
CIN1-5	chr1	7829966	A	G	PER3	nonsynonymous SNV	c.A3019G	CIN1_CIN3_CC	25%,8+,5-	YES		3.07	5.71429
CIN1-5	chr1	7829993	G	A	PER3	nonsynonymous SNV	c.G3046A	CIN1_CIN3_CC	23%,9+,6-	YES		3.07	5.71429
CIN3-1	chrX	100828093	C	T	CSTF2	nonsynonymous SNV	c.C880T	CIN3_CC	10%, 2+，6-	YES		2.15	5.71429
CIN3-1	chrX	24060091	TG	-	EIF2S3	frameshift deletion	c.387_388del	CIN3	100%,49+,18-	YES		0.92	2.85714
CIN3-1	chrX	72140184	G	A	NHSL2	nonsynonymous SNV	c.G2636A	CIN3	5%,3+,2-	YES		4.29	2.85714
CIN2-3	chr9	95881084	G	A	ERCC6L2	nonsynonymous SNV	c.G295A	CIN2_CC	5%,3+,4-	YES		2.76	5.71429
T6	chr9	95928818	G	C	ERCC6L2	nonsynonymous SNV	c.G1738C	CIN2_CC	10%,9+,8-	YES		2.76	5.71429
CIN2-6	chr6	160088089	G	A	IGF2R	nonsynonymous SNV	c.G6262A	CIN2_CC	5%,3+,2-	YES		3.68	8.57143
T5	chr6	160048473	G	T	IGF2R	nonsynonymous SNV	c.G2444T	CIN2_CC	18%,6+,6-	YES		3.68	8.57143
T10	chr6	160096441	G	A	IGF2R	nonsynonymous SNV	c.G6658A	CIN2_CC	36%,15+,9-	YES		3.68	8.57143
CIN2-5	chr17	80221643	C	T	SLC26A11	nonsynonymous SNV	c.C83T	CIN2_CC	6%,3+,2-	YES		2.76	5.71429
T5	chr17	80221616	C	-	SLC26A11	frameshift deletion	c.56delC	CIN2_CC	100%,44+,20-	YES		2.76	5.71429
CIN2-2	chr9	127724789	C	T	TTC16	nonsynonymous SNV	c.C1112T	CIN2_CC	11%,3+,2-	YES		2.46	8.57143
T8	chr9	127727450	G	C	TTC16	nonsynonymous SNV	c.G1710C	CIN2_CC	5%,3+,2-	YES		2.46	8.57143
T7	chr9	127727463	G	A	TTC16	nonsynonymous SNV	c.G1723A	CIN2_CC	26%，9+，9-	YES		2.46	8.57143
CIN2-3	chr13	72729066	T	A	BORA	nonsynonymous SNV	c.T23A	CIN2	6%,3+,2-	YES		0.92	5.71429
CIN2-10	chr2	152098957	T	G	CACNB4	nonsynonymous SNV	c.A55C	CIN2	25%,1+,4-	YES		3.07	5.71429
CIN2-1	chr17	80090149	GAACAACACAGGACGCACACAGGCACGTGCAC	-	CCDC40	frameshift deletion	c.2843_2874del	CIN2	100%,11+,15-	YES		2.76	5.71429
CIN2-3	chr22	19505457	G	A	CDC45	nonsynonymous SNV	c.G662A	CIN2	11%,1+,4-	YES		0.61	5.71429
CIN2-1	chr19	9960532	A	G	COL5A3	nonsynonymous SNV	c.T5117C	CIN2	11%,2+,3-	YES		2.45	5.71429
CIN2-4	chr3	182963923	T	C	DCUN1D1	nonsynonymous SNV	c.A302G	CIN2	5%,3+,2-	YES		0.53	5.71429
CIN2-2	chr1	153934837	T	C	DENND4B	nonsynonymous SNV	c.A2696G	CIN2	15%,4+,6-	YES		2.45	5.71429
CIN2-5	chr3	108642478	A	G	DZIP3	nonsynonymous SNV	c.A1105G	CIN2	7%,5+,4-	YES		2.15	5.71429
CIN2-5	chr13	49661072	-	A	EBPL	stopgain	c.516dupT	CIN2	1%,0+,1-	YES		0.61	5.71429
CIN2-8	chr2	113500128	C	-	FOXD4L1	frameshift deletion	c.872delC	CIN2	100%,11+,4-	YES		0.92	5.71429
CIN2-3	chr1	209675731	C	T	G0S2	nonsynonymous SNV	c.C47T	CIN2	7%,2+,3-	YES		-	2.85714
CIN2-2	chr15	85245290	G	A	GOLGA6L3	nonsynonymous SNV	c.G1214A	CIN2	23%,12+,50-			-	5.71429
CIN2-8	chr15	85245290	G	A	GOLGA6L3	nonsynonymous SNV	c.G1214A	CIN2	21%,18+,118-			-	5.71429
CIN2-4	chrX	104013245	C	T	H2BFWT	nonsynonymous SNV	c.G416A	CIN2	5%,4+,1-	YES		0.31	5.71429
CIN2-6	chrX	131276135	G	A	IGSF1	stopgain	c.C2695T	CIN2	8%,3+,3-	YES		3.07	5.71429
CIN2-1	chr2	102172811	G	T	IL1R1	nonsynonymous SNV	c.G532T	CIN2	8%,2+,3-	YES		0.61	5.71429
CIN2-7	chr21	30372155	C	T	KRTAP13-2	nonsynonymous SNV	c.G59A	CIN2	8%,6+,6-	YES		0.31	5.71429
CIN2-7	chr21	30372164	T	C	KRTAP13-2	nonsynonymous SNV	c.A50G	CIN2	9%,6+,6-	YES		0.31	5.71429
CIN2-10	chr17	41167976	C	A	KRTAP4-3	nonsynonymous SNV	c.G197T	CIN2	14%,12+,19-	YES		0.61	5.71429
CIN2-7	chr15	99712536	A	C	MEF2A	nonsynonymous SNV	c.A1055C	CIN2	6%,6+,2-	YES		1.23	5.71429
CIN2-5	chr18	58165798	G	A	NEDD4L	nonsynonymous SNV	c.G59A	CIN2	5%,2+,3-	YES		2.76	5.71429
CIN2-10	chr20	57652364	C	T	PMEPA1	nonsynonymous SNV	c.G469A	CIN2	9%,3+,2-	YES		0.31	5.71429
CIN2-5	chr7	113918867	G	A	PPP1R3A	stopgain	c.C130T	CIN2	13%,5+,5-	YES		1.84	5.71429
CIN2-8	chr1	88983354	C	A	RBMXL1	nonsynonymous SNV	c.G473T	CIN2	11%,6+,4-	YES		2.15	5.71429
CIN2-3	chr2	165389727	C	T	SCN2A	nonsynonymous SNV	c.C5921T	CIN2	6%,2+,6-	YES		2.45	5.71429
CIN2-5	chr16	18926005	C	T	SMG1	nonsynonymous SNV	c.G37A	CIN2	10%,3+,3-	YES		7.06	5.71429
CIN2-2	chr1	222584142	G	A	TAF1A	stopgain	c.C277T	CIN2	5%,3+,2-	YES		0.92	5.71429
CIN2-4	chr9	114637063	G	A	TMEM268	nonsynonymous SNV	c.G662A	CIN2	13%,2+,3-			0.92	5.71429
CIN2-5	chr11	17501057	G	A	USH1C	nonsynonymous SNV	c.C1417T	CIN2	8%,6+,1-	YES		0.92	5.71429
CIN2-3	chr14	74259711	T	C	VSX2	nonsynonymous SNV	c.T689C	CIN2	10%,2+,4-	YES		0.31	5.71429
CIN1-4	chr8	142542406	GCAG	-	ADGRB1	frameshift deletion	c.4172_4175del	CIN1_CC	0	YES		3.99	8.57143
T6	chr8	142542106	C	T	ADGRB1	nonsynonymous SNV	c.C3872T	CIN1_CC	18%,9+,5-	YES		3.99	8.57143
T2	chr8	142542406	GCAG	-	ADGRB1	frameshift deletion	c.4172_4175del	CIN1_CC	100%,18+,112-	YES		3.99	8.57143
CIN1-6	chrX	104250409	G	C	ESX1	nonsynonymous SNV	c.C1040G	CIN1_CC	14%,1+,9-	YES		1.23	5.71429
CIN1-6	chrX	104250436	C	G	ESX1	nonsynonymous SNV	c.G1013C	CIN1_CC	22%,2+,10-	YES		1.23	5.71429
T9	chrX	104250407	G	C	ESX1	nonsynonymous SNV	c.C1042G	CIN1_CC	47%,5+,22-	YES		1.23	5.71429
T9	chrX	104250409	G	C	ESX1	nonsynonymous SNV	c.C1040G	CIN1_CC	44%,7+,20-	YES		1.23	5.71429
CIN1-1	chr14	100128589	-	C	EVL	frameshift insertion	c.553dupC	CIN1_CC	40%,40+,0-	YES		1.53	8.57143
CIN1-3	chr14	100128589	-	C	EVL	frameshift insertion	c.553dupC	CIN1_CC	9%,8+,1-	YES		1.53	8.57143
T8	chr14	100128589	-	C	EVL	frameshift insertion	c.553dupC	CIN1_CC	/	YES		1.53	8.57143
CIN1-10	chr1	152351410	A	G	FLG2	nonsynonymous SNV	c.T6376C	CIN1_CC	6%,6+,7-	YES		4.91	5.71429
T6	chr1	152351227	C	T	FLG2	nonsynonymous SNV	c.G6559A	CIN1_CC	12%,6+,11-	YES		4.91	5.71429
CIN1-6	chr4	142270715	T	C	INPP4B	nonsynonymous SNV	c.A563G	CIN1_CC	5%,2+,3-	YES		1.86	5.71429
T6	chr4	142030244	C	G	INPP4B	nonsynonymous SNV	c.G2701C	CIN1_CC	11%,2+,6-	YES		1.86	5.71429
CIN1-6	chr17	63534079	-	T	KCNH6	frameshift insertion	c.870dupT	CIN1_CC	0	YES		2.45	5.71429
T5	chr17	63524304	G	A	KCNH6	nonsynonymous SNV	c.G242A	CIN1_CC	41%,8+,12-	YES		2.45	5.71429
CIN1-4	chr3	169122663	C	T	MECOM	nonsynonymous SNV	c.G331A	CIN1_CC	6%,3+,2-	YES	YES	1.23	5.71429
T6	chr3	169131472	C	G	MECOM	nonsynonymous SNV	c.G6C	CIN1_CC	12%，12+，11-	YES	YES	1.23	5.71429
CIN1-5	chr17	10318822	C	T	MYH13	nonsynonymous SNV	c.G3706A	CIN1_CC	6%,3+,2-	YES		5.83	5.71429
T5	chr17	10309659	G	A	MYH13	nonsynonymous SNV	c.C4828T	CIN1_CC	39%,4+,5-	YES		5.83	5.71429
T5	chr17	10333129	G	A	MYH13	nonsynonymous SNV	c.C2119T	CIN1_CC	53%,7+,10-	YES		5.83	5.71429
CIN1-2	chrX	153941970	A	C	RENBP	nonsynonymous SNV	c.T749G	CIN1_CC	6%,5+,1-	YES		0.31	5.71429
T1	chrX	153941998	C	T	RENBP	nonsynonymous SNV	c.G721A	CIN1_CC	12%,3+,10-	YES		0.31	5.71429
CIN1-6	chr21	10413734	A	G	BAGE;BAGE4;BAGE5	splicing		CIN1	26%,34+,34-			-	2.85714
CIN1-5	chr5	10262611	C	T	CCT5	nonsynonymous SNV	c.C1145T	CIN1	6%,3+,2-	YES		2.15	2.85714
CIN1-3	chr20	63346748	C	T	CHRNA4	nonsynonymous SNV	c.G1874A	CIN1	6%,3+,2-	YES		-	2.85714
CIN1-9	chr14	65004265	A	G	CHURC1-FNTB;FNTB	nonsynonymous SNV	c.A161G	CIN1	6%,2+,3-	YES		0.92	2.85714
CIN1-8	chr18	36718364	-	CCCC	FHOD3	frameshift insertion	c.2490_2491insCCCC	CIN1	7%,7+,0-	YES		2.15	2.85714
CIN1-1	chr8	42306373	G	A	IKBKB	nonsynonymous SNV	c.G502A	CIN1	6%,3+,2-	YES	YES	0.9	2.85714
CIN1-5	chr3	100451756	A	T	LNP1	nonsynonymous SNV	c.A194T	CIN1	6%,3+,2-	YES		0.31	2.85714
CIN1-1	chrX	136246150	-	A	MAP7D3	splicing		CIN1	0	YES		3.68	2.85714
CIN1-11	chr15	41713192	A	T	MGA	nonsynonymous SNV	c.A3126T	CIN1	11%,5+,5-	YES		6.37	2.85714
CIN1-2	chr10	113854889	G	A	NHLRC2	nonsynonymous SNV	c.G17A	CIN1	8%,4+,1-	YES		0.92	2.85714
CIN1-4	chr9	112252772	C	T	PTBP3	nonsynonymous SNV	c.G332A	CIN1	6%,3+,2-	YES		3.07	2.85714
CIN1-1	chr7	80827433	C	T	SEMA3C	nonsynonymous SNV	c.G373A	CIN1	12%,6+,2-	YES		0.92	2.85714
CIN1-5	chr16	89896017	C	T	TCF25	nonsynonymous SNV	c.C956T	CIN1	10%,3+,2-	YES		2.15	2.85714
CIN1-8	chr8	23224901	G	A	TNFRSF10A	nonsynonymous SNV	c.C161T	CIN1	6%,2+,3-	YES		0.92	2.85714
CIN1-4	chr22	21974419	C	T	TOP3B	nonsynonymous SNV	c.G140A	CIN1	8%,3+,2-	YES		1.84	2.85714
CIN1-8	chr15	42442304	A	G	ZNF106	nonsynonymous SNV	c.T1018C	CIN1	6%,2+,3-	YES		2.45	2.85714
CIN1-1	chr12	48348023	G	A	ZNF641	nonsynonymous SNV	c.C68T	CIN1	6%,2+,3-	YES		2.76	2.85714
CIN1-2	chr19	23654332	T	C	ZNF675	nonsynonymous SNV	c.A601G	CIN1	6%,5+,3-	YES		0.31	2.85714
/:indel do not detected the reads depths
