# Supplementary material for: Identifying Potential Neoantigens for Cervical Cancer Immunotherapy Using Comprehensive Genomic Variation Profiling of Cervical Intraepithelial Neoplasia and Cervical Cancer
Source: Front Oncol. 2021 Jun 17;11:672386. doi: 10.3389/fonc.2021.672386 (PMC8249860; doi:10.3389/fonc.2021.672386)
Supplement: Supplementary file 10 [file Table_5.xlsx]

## Sheet: Table S5
Table S5 | The pathways involved in the mutated genes in CINs and CC.
Group	Pathway	Gene
CINs	Apoptosis Pathway	IGF2R, IKBKB
	Apoptosis and Autophagy	IKBKB, TNFRSF10A
	Apoptosis Modulation and Signaling	TNFRSF10A, IKBKB, IL1R1
	Apoptosis and survival Anti-apoptotic TNFs/NF-kB/Bcl-2 pathway	IKBKB
	Apoptotic execution phase	TNFRSF10A
	DNA Damage Response	ADGRB1, TNFRSF10A
CCs	Integrated Cancer Pathway	AKT1, RB1, RAD50, CASP8, CDKN2B, PTEN, ATM, CDK1, MAP3K5, CDKN1B, MSH2, BLM
	Pathways in cancer	CREBBP, FZD2, CTNNB1, FLT4, IL4R, NCOA3, CDKN2B, RALBP1, DAPK1, EP300, LAMA2, BCL2L1, CASP8, FGF18, ARHGEF12, HSP90AA1, PLCB2, WNT10A, CDH1, TFG, NOTCH2, PLCB3, HEY1, GNAI3, MSH2, NOTCH3, GSTM2, PLCG1, PLEKHG5, TRAF2, EDN1, AKT1, LAMA1, NRAS, COL4A2, LAMB4, LPAR4, APC, PLD1, RB1, PIK3CA, FZD5, RUNX1T1, KEAP1, FLT3, GLI2, IL12A, KNG1, PIK3CB, CDKN1B, COL4A5, FGF8, IGF1, IL3RA, NFKB2, PML, STAT6, N…
	Ras signaling pathway	AKT1, EPHA2, PARD3, PLCG1, PLCB2, PLCB3, RALBP1, FLT3, RASGRF2, GNAI3, DOCK4, ZAP70, PRKCG, SIPA1L3, VAV2, PLD1, PAK5, ADORA2A, MAGI2, PRKCI, PARD6G, CDH1, PTPN11, BCL2L1, LPAR4, SHC2, PIK3CA, PRKCZ, FLT4, PIK3CB, FGF18, EVL, FOXO4, IGF1, RAPGEF4, CTNNB1, ETS2, RASAL3, FGF8, NRAS, PLCE1, DRD2, ITGAL, MAGI1, TBK1
	G-protein signaling_K-RAS regulation pathway	PIK3CA
	PI3K / Akt Signaling	GSK3B, HTT, AKT1, CAD, NOS3, FNIP2, FOXA2, FOXO4, GSK3A, INPP4B, KIF1B, PIK3CA, PIK3CB, PTEN, SEMA4B, TNS2, WDR59, WNK4
	Pathways in cancer	CREBBP, FZD2, CTNNB1, FLT4, IL4R, NCOA3, CDKN2B, RALBP1, DAPK1, EP300, LAMA2, BCL2L1, CASP8, FGF18, ARHGEF12, HSP90AA1, PLCB2, WNT10A, CDH1, TFG, NOTCH2, PLCB3, WNT10A, CDH1, TFG, NOTCH2, PLCB3, HEY1, GNAI3, MSH2, NOTCH3, GSTM2, PLCG1, PLEKHG5, TRAF2, EDN1, AKT1, LAMA1, NRAS, COL4A2, LAMB4, LPAR4, APC, PLD1, RB1, PIK3CA, FZD5, RUNX1T1, KEAP1, FLT3, GLI2, IL12A, KNG1, PIK3CB, CDKN1B, COL4A5, FGF8,…
	Cell cycle Cell cycle (generic schema)	TOP2A, CDC6, CDK1, RB1, AKT1, GSK3B, MNAT1
	Cell Cycle, Mitotic	EP300, TOP2A, WRN, SYNE2, SET, NUP214, BARD1, RAD50, SYNE1, BUB1B, ESPL1, STAG1, RPA1, CDC14A, BLM, UIMC1, SMC3, NUP160, ERCC6L, CDKN1B, NCAPD3, DYNC1H1, MNAT1, CNTRL, HAUS5, GINS4, NBN, STAG3, ACD, PSMD5, CLASP1, DYNC1I2, HSP90AA1, TOP3A, POT1, TERF2IP, CDC27, NUDC, NEK7, CDC6, CDKN2B, PCNT, AKAP9, TP53BP1, ZNF385A, RANGAP1, STAG2, RAD9A, TOPBP1, MIS18BP1, CENPC, RB1, MLH3, CENPE, PSMB1, AKT1, C…
	Cell Cycle Checkpoints	ATM, CDC6, TOP3A, RPA1, BARD1, BLM, CDK1, RFC3, TP53BP1, WRN, RAD50, TOPBP1, UIMC1, MCM10, BUB1B, CDC27, CDKN1B, ZNF385A, ANAPC5, ANAPC7
	Cell cycle	APC, CDH1, BUB1B, CDK1, ATM, ESPL1, MCM10, STAG1, CDKN2B, STAG2, CREBBP, ANAPC5, ANAPC7, SMC3, CDC27
	WNT Signaling	APC, CSNK1G1, FOSL1, PLCB2, PPP3CB, PLCB3, CDH1, CSNK1G3, PRKCZ, CDH23, MAP3K5, WNT10A, BCL9, CTNNB1, FZD2, NFATC3, CDH26, MAP3K1, PLCE1, PSMD5, TFAM, CBY1, FZD5, NRCAM, PLCG1, PRKCE, CDH16, CDH5, CREBBP, GNAI3, GSK3B, PRKCG, PRKCI, PSMB1, CDH19, MAP3K14
	mTOR signaling pathway	WDR59, AKT1, FLT4, RPS6KA6, FZD2, IGF1, MAP3K14, PIK3CB, PTEN, PIK3CA, IGF2R, SREBF2, GSK3B, EIF4B, NRAS, APC, SDC2, ERBB3, FZD5, EIF4E1B, PRKCG, DEPDC5, CSNK1G1, WNT10A, ATP6V1B1, FNIP2
	Regulation of Wnt-mediated beta catenin signaling and target gene transcription	APC, BCL9, CACNA1G, CBY1, CDH1, CHD8, CTNNB1, EP300, SP5, TLE1, TNIK, VCAN
	p53 Signaling	BCL2L1, HDAC9, ADGRB1, MAPK7, PTEN, AKT1, ATM, RB1, CASP4, CASP8, EP300, GSK3B, PML, HIPK2, CREBBP, PRKDC, PSMB1, PSMD5, CSNK1G1, CSNK1G3
	Wnt Signaling Pathway and Pluripotency	GSK3B, APC, CTNNB1, PPP2R3A, CREBBP, LDLR, WNT10A, FZD2, PRKCE, PRKCG, EP300, PRKCI, PRKCZ, FZD5, FOSL1, LRRK2
	PI3K-Akt signaling pathway	RELN, IL4R, PPP2R3A, IGF1, FLT3, COL9A3, PIK3CA, PARD3, EIF2AK2, ATP6V0A1, OASL, FZD2, HSP90AA1, PRLR, COMP, COL2A1, PIK3CB, COL6A6, PTEN, COL4A2, MAGI1, APC, MFNG, UBE3A, CREB5, CREBBP, FGF8, GHR, LAMA1, BCAP31, EP300, ATM, ATP6V1B1, ERBB3, CDKN1B, COL4A5, PATJ, TBK1, FZD5, PIK3AP1
	mTOR signaling pathway	SREBF2, ERBB3, WDR59, IGF1, IGF2R, EIF4B, NRAS, PIK3CA, SDC2, GSK3B, FZD2, MAP3K14, PTEN, PIK3CB, AKT1, FLT4, RPS6KA6, APC, FZD5, EIF4E1B, PRKCG, DEPDC5, CSNK1G1, WNT10A, ATP6V1B1, FNIP2
	DNA Damage Response	CDKN1B, IGF1, BCL2L1, ADGRB1, CDK1, RAD50, CDC20B, ATM, PRKDC, NBN, PML, RAD9A, CASP8, RB1, PTEN
