# Supplementary material for: Identifying Potential Neoantigens for Cervical Cancer Immunotherapy Using Comprehensive Genomic Variation Profiling of Cervical Intraepithelial Neoplasia and Cervical Cancer
Source: Front Oncol. 2021 Jun 17;11:672386. doi: 10.3389/fonc.2021.672386 (PMC8249860; doi:10.3389/fonc.2021.672386)
Supplement: Supplementary file 14 [file Table_9.xlsx]

## Sheet: Table S9
Table S9｜ The neoantigens were observed in at least 2 samples in TCGA-CESC dataset.
NO	Protein	Mutation AA	Chr	HLA	Neoantigens	Affinity(nM)	%Rank	frequency_in_samples	frequency_in_all
1	PIK3CA	E545K	3	A*03:01	STRDPLSEITK	48.92	0.2083	8/286	54/7748
2	PIK3CA	E545K	3	B*57:01	ITKQEKDFLW	3.56	0.0443	4/286	14/7748
3	PIK3CA	E542K	3	A*03:01	AISTRDPLSK	16.11	0.1226	4/286	34/7748
4	ERBB3	V104M	12	C*07:01	LRMVRGTQV	117.65	0.0945	3/286	6/7748
5	MAPK1	E322K	22	A*24:02	YYDPSDKPI	222.03	0.5639	3/286	3/7748
6	PIK3CA	E545K	3	A*11:01	STRDPLSEITK	31.28	0.1794	3/286	27/7748
7	KRAS	G13D	12	A*03:01	VVVGAGDVGK	250.78	0.3924	3/286	21/7748
8	PIK3CA	E545K	3	B*44:02	SEITKQEKDF	7.73	0.0986	3/286	39/7748
9	MAPK1	E322K	22	C*04:01	YYDPSDKPI	7.98	0.0185	3/286	4/7748
10	FBXW7	R505G	4	A*68:01	HVAAVGCVQY	255.22	0.5424	2/286	3/7748
11	EP300	D1399N	22	A*24:02	SYLNSVHFFR	17.97	0.2652	2/286	3/7748
12	EP300	D1399N	22	A*24:02	VYISYLNSV	3.28	0.1064	2/286	3/7748
13	TAS2R42	S73L	12	A*02:01	FLVGLALHL	3.13	0.069	2/286	2/7748
14	MBNL2	T126M	13	B*07:02	GPAIGTNMAI	74.07	0.2392	2/286	2/7748
15	ERBB3	V104M	12	C*07:02	LRMVRGTQV	179.85	0.2574	2/286	4/7748
16	EP300	D1399N	22	A*24:02	YISYLNSVHFF	7.86	0.1949	2/286	3/7748
17	EP300	D1399N	22	A*24:02	ISYLNSVHFF	1.83	0.0466	2/286	3/7748
18	KRAS	G12D	12	B*08:01	DGVGKSAL	471.22	0.3257	2/286	38/7748
19	FMNL1	E927Q	17	B*08:01	SLQRGLQL	251.39	0.2534	2/286	2/7748
20	IQCG	I133M	3	C*07:01	MRHRGRFAV	107.47	0.0899	2/286	2/7748
21	ITIH5	R742H	10	C*05:01	RTYLHTITI	201.65	0.2896	2/286	2/7748
22	ERCC6	E272K	10	A*03:01	MLNEASGFK	8.39	0.0837	2/286	2/7748
23	NOD2	P177R	16	C*07:02	TRSQRARRL	317.1	0.3302	2/286	2/7748
24	AP3B1	S31L	5	B*07:02	SPLGAFGL	196.08	0.3195	2/286	2/7748
25	ERCC6	E272K	10	A*03:01	IMLNEASGFK	186.55	0.354	2/286	2/7748
26	GNA15	A256T	19	C*07:02	NRMKESLTL	15.96	0.0682	2/286	2/7748
27	PLEK2	R268H	14	A*03:01	KVRHFVLRK	1.61	0.008	2/286	4/7748
28	AP3B1	S31L	5	B*07:02	SPLGAFGLF	12.46	0.1309	2/286	2/7748
29	HIST2H2BE	F71L	1	A*02:01	FVNDILERI	4.72	0.1001	2/286	3/7748
30	RRAD	R271Q	16	B*44:02	QESLGKKAKRF	49.36	0.2084	2/286	2/7748
31	CCT5	R340W	5	A*03:01	ATGGWIVPR	492.81	0.503	2/286	2/7748
32	NFE2L2	D29H	2	A*02:01	ILWRQDIHL	2.6	0.0571	2/286	8/7748
33	ERBB3	V104M	12	A*03:01	RMVRGTQVY	92.72	0.2743	2/286	7/7748
34	ERCC6	E272K	10	A*03:01	MLNEASGFKK	79.16	0.26	2/286	2/7748
35	MBNL2	T126M	13	C*07:02	MAISFAPYL	301.01	0.3225	2/286	2/7748
36	MORC2	E27K	22	A*03:01	YLHTNSTTHK	121.67	0.299	2/286	2/7748
37	EP300	D1399N	22	A*24:02	SYLNSVHF	4.13	0.1251	2/286	3/7748
38	KLF5	E419K	13	C*07:01	WRFARSDKL	17.32	0.0343	2/286	2/7748
39	MBNL2	T126M	13	B*07:02	GPAIGTNM	195.85	0.3194	2/286	2/7748
40	EP300	D1399N	22	A*24:02	SYLNSVHFF	1.05	0.0027	2/286	3/7748
41	GRAMD2	I123M	15	B*13:02	KDMKVVIPV	430.64	0.1413	2/286	2/7748
42	EP300	D1399N	22	C*07:02	SYLNSVHFF	6.77	0.0319	2/286	2/7748
43	PIK3CA	E542K	3	C*15:05	STRDPLSKI	85.05	0.2424	2/286	4/7748
44	ITIH5	R742H	10	C*05:01	YLHTITILI	89.24	0.2117	2/286	2/7748
45	EP300	D1399N	22	A*24:02	YLNSVHFF	69.4	0.4016	2/286	3/7748
46	TAS2R42	S73L	12	A*02:01	GLALHLYTT	387.25	0.6191	2/286	2/7748
47	LAMC3	E509K	9	A*03:01	ILSDFHQGAK	357.13	0.4491	2/286	2/7748
48	EP300	D1399N	22	A*24:02	VYISYLNSVHF	2.59	0.0852	2/286	3/7748
49	EP300	D1399N	22	C*07:02	VYISYLNSV	175.42	0.2545	2/286	2/7748
